# Supplementary material for: Characterization of a highly divergent Sugarcane mosaic virus from Canna indica L. by deep sequencing
Source: BMC Microbiol. 2019 Nov 21;19:260. doi: 10.1186/s12866-019-1636-y (PMC6873528; doi:10.1186/s12866-019-1636-y)
Supplement: Supplementary file 3 — Additional file 3: Table S1. Primers used for RT-PCR and Rapid Amplification of cDNA Ends (RACE) in this study. [file 12866_2019_1636_MOESM3_ESM.xlsx]

## Sheet: Table S1
Table S1. Primers used for RT-PCR and Rapid Amplification of cDNA Ends (RACE) in this study
Primer set	name	Sequence (5'-3')	locations in the genome
Seqment 1	P1 F	TGATGAGAAG AAAAGGCGCG AAC	260-282
	P3 R	CTTTCCTCCG AGCCTATAAT GAG	3628-3650
Seqment 2	P3 F	TCTTCTCACA ATGGTGTTTG ATCC	3323-3346
	Vpg R	GCCTTCATAT TCAGGGAATC CAG	6010-6032
Seqment 3	Vpg F	CTAGTGCAAG AGCATTTCGG TG	5826-5848
	CP R	TTAATGGTGC TGCTGCACTC CCAAC	9320-9344
Primer for detection	CPf	GCAGGCA CTGTTGATGC TGGTGCAAT	8403-8428
	CPr	TTAATGGTGC TGCTGCACTC CCAAC	9320-9344
RACE primers	5’RACE Outer Primer	CATGGCTACATGCTGACAGCCTA
	5’RACE Inner Primer	CGCGGATCCACAGCCTACTGATGATCAGTCGATG
	SCMV Outer	CAATCTTCGCAACCAATCTTCCCACAT
	SCMV Inner	GAATCCCAGAAAAGAGCACCTCTCTGTTC
	3'RACE-adaptor	GCTGTCAACGATACGCTACGTAACGGCATGACAGTGTTTTTTTTTTTTTTTTTT
	3'RACE-outer	GCTGTCAACGATACGCTACGTAAC
	3'RACE-inner	GCTACGTAACGGCATGACAGTG
	SCMV Outer	AGGAACTTGGCGAGGACGGCATT
	SCMV Inner	GCAGTGAAGGGCAAACCACGCAG
